# Supplementary material for: Molecular Phylogeny and Morphology Reveal Cryptic Species in the Cordyceps militaris Complex from Vietnam
Source: J Fungi (Basel). 2023 Jun 15;9(6):676. doi: 10.3390/jof9060676 (PMC10302822; doi:10.3390/jof9060676)
Supplement: Supplementary file 1 [file jof-09-00676-s001.zip]

Archive with 1 entries (1 files):
- jof-2399972-supplementary.pdf
